# Supplementary material for: A Values-Affirmation Intervention Does Not Benefit Negatively Stereotyped Immigrant Students in the Netherlands
Source: Front Psychol. 2016 May 13;7:691. doi: 10.3389/fpsyg.2016.00691 (PMC4864537; doi:10.3389/fpsyg.2016.00691)
Supplement: Supplementary file 1 [file Data_Sheet_1.ZIP]

Archive with 1 entries (1 files):
- Data Sheet 1/Dataset 1.sav
